# Supplementary material for: Amphibian diversity in Serranía de Majé, an isolated mountain range in eastern Panamá
Source: Zookeys. 2019 Jul 2;859:117–30. doi: 10.3897/zookeys.859.32869 (PMC6616096; doi:10.3897/zookeys.859.32869)
Supplement: Supplementary material 1 [file zookeys-859-117-s001.xlsx]

## Sheet: Sheet1
Family	Genus	Species	ID Tag	Tadpole	Locality	Province	Country	Latitude	Longitude	Elevation (m)	Date
Aromobatidae	Allobates	talamancae	CH 10119		Centro Cristo Misionero (Padre Wally's), Carretera Panamericana, Wacuco, Corregimiento Tortí	Panamá	Panama	8.96367	-78.4573	120	2007-06-23
Aromobatidae	Allobates	talamancae	MVUP 2382		Centro Cristo Misionero (Padre Wally's), Carretera Panamericana, Wacuco, Corregimiento Tortí	Panamá	Panama	8.956	-78.4685	130	2007-06-24
Bufonidae	Rhinella	alata	AJC 1568	Y	Centro Cristo Misionero (Padre Wally's), Carretera Panamericana, Wacuco, Corregimiento Tortí	Panamá	Panama	8.96367	-78.4573	120	2007-06-24
Bufonidae	Rhinella	alata	CH 10055		Centro Cristo Misionero (Padre Wally's), Carretera Panamericana, Wacuco, Corregimiento Tortí	Panamá	Panama	8.956	-78.4685	130	2007-06-22
Bufonidae	Rhinella	alata	CH 10073		Centro Cristo Misionero (Padre Wally's), Carretera Panamericana, Wacuco, Corregimiento Tortí	Panamá	Panama	8.956	-78.4685	130	2007-06-22
Bufonidae	Rhinella	alata	CH 10108		Centro Cristo Misionero (Padre Wally's), Carretera Panamericana, Wacuco, Corregimiento Tortí	Panamá	Panama	8.956	-78.4685	130	2007-06-22
Bufonidae	Rhinella	alata	CH 10112		Centro Cristo Misionero (Padre Wally's), Carretera Panamericana, Wacuco, Corregimiento Tortí	Panamá	Panama	8.956	-78.4685	130	2007-06-22
Bufonidae	Rhinella	alata	CH 10128	Y	Centro Cristo Misionero (Padre Wally's), Carretera Panamericana, Wacuco, Corregimiento Tortí	Panamá	Panama	8.96367	-78.4573	120	2007-06-24
Bufonidae	Rhinella	alata	MVUP 2373		Centro Cristo Misionero (Padre Wally's), Carretera Panamericana, Wacuco, Corregimiento Tortí	Panamá	Panama	8.956	-78.4685	130	2007-06-22
Bufonidae	Rhinella	horribilis	MVUP 2376		Centro Cristo Misionero (Padre Wally's), Carretera Panamericana, Wacuco, Corregimiento Tortí	Panamá	Panama	8.96367	-78.4573	120	2007-06-23
Centrolenidae	Espadarana	prosoblepon	CH 10172	Y	Centro Cristo Misionero (Padre Wally's), Carretera Panamericana, Wacuco, Corregimiento Tortí	Panamá	Panama	8.96367	-78.4573	120	2007-06-24
Centrolenidae	Hyalinobatrachium	colymbiphyllum	CH 10122		Centro Cristo Misionero (Padre Wally's), Carretera Panamericana, Wacuco, Corregimiento Tortí	Panamá	Panama	8.96367	-78.4573	120	2007-06-23
Centrolenidae	Hyalinobatrachium	fleischmanni	CH 10066		Centro Cristo Misionero (Padre Wally's), Carretera Panamericana, Wacuco, Corregimiento Tortí	Panamá	Panama	8.96367	-78.4573	120	2007-06-23
Centrolenidae	Hyalinobatrachium	fleischmanni	CH 10111		Centro Cristo Misionero (Padre Wally's), Carretera Panamericana, Wacuco, Corregimiento Tortí	Panamá	Panama	8.96367	-78.4573	120	2007-06-23
Centrolenidae	Hyalinobatrachium	fleischmanni	MVUP 2380		Centro Cristo Misionero (Padre Wally's), Carretera Panamericana, Wacuco, Corregimiento Tortí	Panamá	Panama	8.96367	-78.4573	120	2007-06-23
Craugastoridae	Craugastor	fitzingeri	CH 10120		Centro Cristo Misionero (Padre Wally's), Carretera Panamericana, Wacuco, Corregimiento Tortí	Panamá	Panama	8.96367	-78.4573	120	2007-06-23
Craugastoridae	Craugastor	fitzingeri	CH 10124		Centro Cristo Misionero (Padre Wally's), Carretera Panamericana, Wacuco, Corregimiento Tortí	Panamá	Panama	8.96367	-78.4573	120	2007-06-23
Craugastoridae	Craugastor	fitzingeri	CH 10533		Centro Cristo Misionero (Padre Wally's), Carretera Panamericana, Wacuco, Corregimiento Tortí	Panamá	Panama	8.95601	-78.4686	150	2007-06-23
Craugastoridae	Craugastor	fitzingeri	MVUP 2381		Centro Cristo Misionero (Padre Wally's), Carretera Panamericana, Wacuco, Corregimiento Tortí	Panamá	Panama	8.95601	-78.4686	150	2007-06-23
Craugastoridae	Craugastor	raniformis	CH 10057		Centro Cristo Misionero (Padre Wally's), Carretera Panamericana, Wacuco, Corregimiento Tortí	Panamá	Panama	8.96367	-78.4573	120	2007-06-22
Craugastoridae	Craugastor	raniformis	CH 10063		Centro Cristo Misionero (Padre Wally's), Carretera Panamericana, Wacuco, Corregimiento Tortí	Panamá	Panama	8.96367	-78.4573	120	2007-06-22
Craugastoridae	Craugastor	raniformis	CH 10067		Centro Cristo Misionero (Padre Wally's), Carretera Panamericana, Wacuco, Corregimiento Tortí	Panamá	Panama	8.95601	-78.4686	130	2007-06-22
Craugastoridae	Craugastor	raniformis	CH 10074		Centro Cristo Misionero (Padre Wally's), Carretera Panamericana, Wacuco, Corregimiento Tortí	Panamá	Panama	8.96367	-78.4573	120	2007-06-23
Craugastoridae	Craugastor	raniformis	CH 10115		Centro Cristo Misionero (Padre Wally's), Carretera Panamericana, Wacuco, Corregimiento Tortí	Panamá	Panama	8.96367	-78.4573	120	2007-06-22
Craugastoridae	Craugastor	raniformis	CH 10123		Centro Cristo Misionero (Padre Wally's), Carretera Panamericana, Wacuco, Corregimiento Tortí	Panamá	Panama	8.96367	-78.4573	120	2007-06-23
Craugastoridae	Pristimantis	gaigae	CH 10131		Centro Cristo Misionero (Padre Wally's), Carretera Panamericana, Wacuco, Corregimiento Tortí	Panamá	Panama	8.956	-78.4685	130	2007-06-24
Craugastoridae	Strabomantis	bufoniformis	AJC 1551		Centro Cristo Misionero (Padre Wally's), Carretera Panamericana, Wacuco, Corregimiento Tortí	Panamá	Panama	8.96367	-78.4573	120	2007-06-23
Craugastoridae	Strabomantis	bufoniformis	MVUP 2410		Centro Cristo Misionero (Padre Wally's), Carretera Panamericana, Wacuco, Corregimiento Tortí	Panamá	Panama	8.96367	-78.4573	120	2007-06-23
Dendrobatidae	Colostethus	aff. pratti	CH 10139		Centro Cristo Misionero (Padre Wally's), Carretera Panamericana, Wacuco, Corregimiento Tortí	Panamá	Panama	8.96367	-78.4573	120	2007-06-24
Dendrobatidae	Colostethus	aff. pratti	CH 10075		Centro Cristo Misionero (Padre Wally's), Carretera Panamericana, Wacuco, Corregimiento Tortí	Panamá	Panama	8.956	-78.4685	130	2007-06-24
Dendrobatidae	Colostethus	aff. pratti	CH 10130		Centro Cristo Misionero (Padre Wally's), Carretera Panamericana, Wacuco, Corregimiento Tortí	Panamá	Panama	8.956	-78.4685	130	2007-06-24
Dendrobatidae	Colostethus	aff. pratti	CH 10132		Centro Cristo Misionero (Padre Wally's), Carretera Panamericana, Wacuco, Corregimiento Tortí	Panamá	Panama	8.956	-78.4685	130	2007-06-24
Dendrobatidae	Colostethus	aff. pratti	CH 10133		Centro Cristo Misionero (Padre Wally's), Carretera Panamericana, Wacuco, Corregimiento Tortí	Panamá	Panama	8.956	-78.4685	130	2007-06-24
Dendrobatidae	Colostethus	aff. pratti	CH 10134		Centro Cristo Misionero (Padre Wally's), Carretera Panamericana, Wacuco, Corregimiento Tortí	Panamá	Panama	8.956	-78.4685	130	2007-06-24
Dendrobatidae	Colostethus	aff. pratti	CH 10136		Centro Cristo Misionero (Padre Wally's), Carretera Panamericana, Wacuco, Corregimiento Tortí	Panamá	Panama	8.956	-78.4685	130	2007-06-24
Dendrobatidae	Colostethus	aff. pratti	CH 10137		Centro Cristo Misionero (Padre Wally's), Carretera Panamericana, Wacuco, Corregimiento Tortí	Panamá	Panama	8.956	-78.4685	130	2007-06-24
Dendrobatidae	Colostethus	aff. pratti	CH 10186		Centro Cristo Misionero (Padre Wally's), Carretera Panamericana, Wacuco, Corregimiento Tortí	Panamá	Panama	8.956	-78.4685	130	2007-06-24
Dendrobatidae	Colostethus	aff. pratti	CH 10187		Centro Cristo Misionero (Padre Wally's), Carretera Panamericana, Wacuco, Corregimiento Tortí	Panamá	Panama	8.956	-78.4685	130	2007-06-24
Dendrobatidae	Colostethus	aff. pratti	CH 10541		Centro Cristo Misionero (Padre Wally's), Carretera Panamericana, Wacuco, Corregimiento Tortí	Panamá	Panama	8.956	-78.4685	130	2007-06-24
Dendrobatidae	Dendrobates	auratus	CH 10071		Centro Cristo Misionero (Padre Wally's), Carretera Panamericana, Wacuco, Corregimiento Tortí	Panamá	Panama	8.96367	-78.4573	120	2007-06-23
Dendrobatidae	Dendrobates	auratus	CH 10117		Centro Cristo Misionero (Padre Wally's), Carretera Panamericana, Wacuco, Corregimiento Tortí	Panamá	Panama	8.96367	-78.4573	120	2007-06-23
Dendrobatidae	Dendrobates	auratus	CH 10125		Centro Cristo Misionero (Padre Wally's), Carretera Panamericana, Wacuco, Corregimiento Tortí	Panamá	Panama	8.95601	-78.4686	140	2007-06-23
Dendrobatidae	Dendrobates	auratus	CH 10140		Centro Cristo Misionero (Padre Wally's), Carretera Panamericana, Wacuco, Corregimiento Tortí	Panamá	Panama	8.95601	-78.4686	140	2007-06-23
Dendrobatidae	Dendrobates	auratus	MVUP 2378		Centro Cristo Misionero (Padre Wally's), Carretera Panamericana, Wacuco, Corregimiento Tortí	Panamá	Panama	8.95601	-78.4686	140	2007-06-23
Dendrobatidae	Silverstoneia	aff. nubicola	CH 10135		Centro Cristo Misionero (Padre Wally's), Carretera Panamericana, Wacuco, Corregimiento Tortí	Panamá	Panama	8.956	-78.4685	130	2007-06-24
Dendrobatidae	Silverstoneia	aff. nubicola	MVUP 2379		Centro Cristo Misionero (Padre Wally's), Carretera Panamericana, Wacuco, Corregimiento Tortí	Panamá	Panama	8.96367	-78.4573	120	2007-06-23
Eleutherodactylidae	Diasporus	aff. diastema	CH 10070		Centro Cristo Misionero (Padre Wally's), Carretera Panamericana, Wacuco, Corregimiento Tortí	Panamá	Panama	8.96367	-78.4573	120	2007-06-22
Eleutherodactylidae	Diasporus	aff. diastema	CH 10109		Centro Cristo Misionero (Padre Wally's), Carretera Panamericana, Wacuco, Corregimiento Tortí	Panamá	Panama	8.96367	-78.4573	120	2007-06-22
Eleutherodactylidae	Diasporus	aff. diastema	CH 10110		Centro Cristo Misionero (Padre Wally's), Carretera Panamericana, Wacuco, Corregimiento Tortí	Panamá	Panama	8.96367	-78.4573	120	2007-06-22
Eleutherodactylidae	Diasporus	aff. diastema	CH 10113		Centro Cristo Misionero (Padre Wally's), Carretera Panamericana, Wacuco, Corregimiento Tortí	Panamá	Panama	8.9637	-78.4573	130	2007-06-22
Eleutherodactylidae	Diasporus	aff. diastema	CH 10114		Centro Cristo Misionero (Padre Wally's), Carretera Panamericana, Wacuco, Corregimiento Tortí	Panamá	Panama	8.9637	-78.4573	120	2007-06-22
Eleutherodactylidae	Diasporus	aff. diastema	CH 10116		Centro Cristo Misionero (Padre Wally's), Carretera Panamericana, Wacuco, Corregimiento Tortí	Panamá	Panama	8.96367	-78.4573	120	2007-06-22
Eleutherodactylidae	Diasporus	aff. diastema	CH 10121		Centro Cristo Misionero (Padre Wally's), Carretera Panamericana, Wacuco, Corregimiento Tortí	Panamá	Panama	8.96367	-78.4573	120	2007-06-22
Eleutherodactylidae	Diasporus	aff. diastema	MVUP 2374		Centro Cristo Misionero (Padre Wally's), Carretera Panamericana, Wacuco, Corregimiento Tortí	Panamá	Panama	8.9637	-78.4573	120	2007-06-22
Hylidae	Agalychnis	callidryas	CH 10171	Y	Centro Cristo Misionero (Padre Wally's), Carretera Panamericana, Wacuco, Corregimiento Tortí	Panamá	Panama	8.96367	-78.4573	120	2007-06-24
Hylidae	Boana	rosenbergi	AJC 1560		Centro Cristo Misionero (Padre Wally's), Carretera Panamericana, Wacuco, Corregimiento Tortí	Panamá	Panama	8.96367	-78.4573	120	2007-06-23
Hylidae	Boana	rosenbergi	CH 10058		Centro Cristo Misionero (Padre Wally's), Carretera Panamericana, Wacuco, Corregimiento Tortí	Panamá	Panama	8.96367	-78.4573	120	2007-06-22
Hylidae	Boana	rosenbergi	CH 10059		Centro Cristo Misionero (Padre Wally's), Carretera Panamericana, Wacuco, Corregimiento Tortí	Panamá	Panama	8.95601	-78.4686	130	2007-06-22
Hylidae	Dendropsophus	microcephalus	CH 10061		Centro Cristo Misionero (Padre Wally's), Carretera Panamericana, Wacuco, Corregimiento Tortí	Panamá	Panama	8.95601	-78.4686	130	2007-06-22
Hylidae	Dendropsophus	microcephalus	CH 10062		Centro Cristo Misionero (Padre Wally's), Carretera Panamericana, Wacuco, Corregimiento Tortí	Panamá	Panama	8.95601	-78.4686	130	2007-06-22
Hylidae	Dendropsophus	microcephalus	CH 10064		Centro Cristo Misionero (Padre Wally's), Carretera Panamericana, Wacuco, Corregimiento Tortí	Panamá	Panama	8.96367	-78.4573	120	2007-06-23
Hylidae	Dendropsophus	microcephalus	CH 10065		Centro Cristo Misionero (Padre Wally's), Carretera Panamericana, Wacuco, Corregimiento Tortí	Panamá	Panama	8.95601	-78.4686	130	2007-06-22
Hylidae	Dendropsophus	microcephalus	MVUP 2375		Centro Cristo Misionero (Padre Wally's), Carretera Panamericana, Wacuco, Corregimiento Tortí	Panamá	Panama	8.9637	-78.4573	120	2007-06-22
Hylidae	Rhinella	rosenbergi	MVUP 2371		Centro Cristo Misionero (Padre Wally's), Carretera Panamericana, Wacuco, Corregimiento Tortí	Panamá	Panama	8.96367	-78.4573	120	2007-06-22
Hylidae	Scinax	rostratus	CH 10531		Centro Cristo Misionero (Padre Wally's), Carretera Panamericana, Wacuco, Corregimiento Tortí	Panamá	Panama	8.96367	-78.4573	120	2007-06-22
Hylidae	Scinax	rostratus	MVUP 2369		Centro Cristo Misionero (Padre Wally's), Carretera Panamericana, Wacuco, Corregimiento Tortí	Panamá	Panama	8.96367	-78.4573	120	2007-06-22
Hylidae	Scinax	ruber	AJC 1583		Centro Cristo Misionero (Padre Wally's), Carretera Panamericana, Wacuco, Corregimiento Tortí	Panamá	Panama	8.95601	-78.4685	130	2007-06-24
Hylidae	Scinax	ruber	AJC 1584		Centro Cristo Misionero (Padre Wally's), Carretera Panamericana, Wacuco, Corregimiento Tortí	Panamá	Panama	8.95601	-78.4686	130	2007-06-24
Hylidae	Smilisca	phaeota	CH 10053		Centro Cristo Misionero (Padre Wally's), Carretera Panamericana, Wacuco, Corregimiento Tortí	Panamá	Panama	8.95601	-78.4686	130	2007-06-22
Hylidae	Smilisca	phaeota	CH 10056		Centro Cristo Misionero (Padre Wally's), Carretera Panamericana, Wacuco, Corregimiento Tortí	Panamá	Panama	8.95601	-78.4686	130	2007-06-22
Hylidae	Smilisca	phaeota	CH 10060		Centro Cristo Misionero (Padre Wally's), Carretera Panamericana, Wacuco, Corregimiento Tortí	Panamá	Panama	8.95601	-78.4686	130	2007-06-22
Hylidae	Smilisca	phaeota	CH 10068		Centro Cristo Misionero (Padre Wally's), Carretera Panamericana, Wacuco, Corregimiento Tortí	Panamá	Panama	8.95601	-78.4686	130	2007-06-22
Hylidae	Smilisca	phaeota	CH 10072		Centro Cristo Misionero (Padre Wally's), Carretera Panamericana, Wacuco, Corregimiento Tortí	Panamá	Panama	8.96367	-78.4573	120	2007-06-23
Leptodactylidae	Engystomops	pustulosus	CH 10069		Centro Cristo Misionero (Padre Wally's), Carretera Panamericana, Wacuco, Corregimiento Tortí	Panamá	Panama	8.9637	-78.4573	120	2007-06-22
Leptodactylidae	Engystomops	pustulosus	CH 10118		Centro Cristo Misionero (Padre Wally's), Carretera Panamericana, Wacuco, Corregimiento Tortí	Panamá	Panama	8.96367	-78.4573	120	2007-06-23
Leptodactylidae	Engystomops	pustulosus	CH 10126		Centro Cristo Misionero (Padre Wally's), Carretera Panamericana, Wacuco, Corregimiento Tortí	Panamá	Panama	8.95601	-78.4686	150	2007-06-23
Leptodactylidae	Engystomops	pustulosus	MVUP 2370		Centro Cristo Misionero (Padre Wally's), Carretera Panamericana, Wacuco, Corregimiento Tortí	Panamá	Panama	8.96367	-78.4573	120	2007-06-22
Leptodactylidae	Leptodactylus	fragilis	CH 10127		Centro Cristo Misionero (Padre Wally's), Carretera Panamericana, Wacuco, Corregimiento Tortí	Panamá	Panama	8.95601	-78.4686	120	2007-06-23
Leptodactylidae	Leptodactylus	fragilis	CH 10129		Centro Cristo Misionero (Padre Wally's), Carretera Panamericana, Wacuco, Corregimiento Tortí	Panamá	Panama	8.95601	-78.4686	130	2007-06-23
Leptodactylidae	Leptodactylus	fragilis	MVUP 2372		Centro Cristo Misionero (Padre Wally's), Carretera Panamericana, Wacuco, Corregimiento Tortí	Panamá	Panama	8.95601	-78.4686	130	2007-06-22
Leptodactylidae	Leptodactylus	savagei	CH 10170	Y	Centro Cristo Misionero (Padre Wally's), Carretera Panamericana, Wacuco, Corregimiento Tortí	Panamá	Panama	8.96367	-78.4573	120	2007-06-24
Leptodactylidae	Leptodactylus	savagei	CH 10246		Centro Cristo Misionero (Padre Wally's), Carretera Panamericana, Wacuco, Corregimiento Tortí	Panamá	Panama	8.95601	-78.4686	130	2007-06-22
Aromobatidae	Allobates	talamancae	CH 10154	Y	Reserva Natural Privada Chucantí, Corregimiento Río Congo Arriba, Distrito de Chepigana	Darién	Panama	8.78938	-78.4515	760	2007-06-26
Aromobatidae	Allobates	talamancae	CH 10222		Reserva Natural Privada Chucantí, Corregimiento Río Congo Arriba, Distrito de Chepigana	Darién	Panama	8.78938	-78.4515	797	2007-06-27
Bufonidae	Rhaebo	haematiticus	CH 10197		Reserva Natural Privada Chucantí, Corregimiento Río Congo Arriba, Distrito de Chepigana	Darién	Panama	8.78938	-78.4515	797	2007-06-25
Bufonidae	Rhaebo	haematiticus	CH 10201		Reserva Natural Privada Chucantí, Corregimiento Río Congo Arriba, Distrito de Chepigana	Darién	Panama	8.78938	-78.4515	760	2007-06-26
Bufonidae	Rhaebo	haematiticus	CH 10527		Reserva Natural Privada Chucantí, Corregimiento Río Congo Arriba, Distrito de Chepigana	Darién	Panama	8.78938	-78.4515	797	2007-06-26
Bufonidae	Rhaebo	haematiticus	MVUP 2384		Reserva Natural Privada Chucantí, Corregimiento Río Congo Arriba, Distrito de Chepigana	Darién	Panama	8.78938	-78.4515	797	2007-06-26
Bufonidae	Rhinella	alata	CH 10205		Reserva Natural Privada Chucantí, Corregimiento Río Congo Arriba, Distrito de Chepigana	Darién	Panama	8.78938	-78.4515	770	2007-06-26
Bufonidae	Rhinella	alata	CH 10221		Reserva Natural Privada Chucantí, Corregimiento Río Congo Arriba, Distrito de Chepigana	Darién	Panama	8.79329	-78.457	1100	2007-06-27
Caeciliidae	Caecilia	isthmica	CH 10200		Reserva Natural Privada Chucantí, Corregimiento Río Congo Arriba, Distrito de Chepigana	Darién	Panama	8.78938	-78.4515	797	2007-06-25
Centrolenidae	Cochranella	euknemos	AJC 1623		Reserva Natural Privada Chucantí, Corregimiento Río Congo Arriba, Distrito de Chepigana	Darién	Panama	8.78938	-78.4515	760	2007-06-26
Centrolenidae	Cochranella	euknemos	MVUP 2388		Reserva Natural Privada Chucantí, Corregimiento Río Congo Arriba, Distrito de Chepigana	Darién	Panama	8.78938	-78.4515	760	2007-06-26
Centrolenidae	Espadarana	prosoblepon	AJC 1608	Y	Reserva Natural Privada Chucantí, Corregimiento Río Congo Arriba, Distrito de Chepigana	Darién	Panama	8.78938	-78.4515	760	2007-06-26
Centrolenidae	Espadarana	prosoblepon	AJC 1609	Y	Reserva Natural Privada Chucantí, Corregimiento Río Congo Arriba, Distrito de Chepigana	Darién	Panama	8.78938	-78.4515	760	2007-06-26
Centrolenidae	Espadarana	prosoblepon	AJC 1632		Reserva Natural Privada Chucantí, Corregimiento Río Congo Arriba, Distrito de Chepigana	Darién	Panama	8.78938	-78.4515	797	2007-06-26
Centrolenidae	Espadarana	prosoblepon	CH 10199		Reserva Natural Privada Chucantí, Corregimiento Río Congo Arriba, Distrito de Chepigana	Darién	Panama	8.78938	-78.4515	780	2007-06-25
Centrolenidae	Espadarana	prosoblepon	CH 10207		Reserva Natural Privada Chucantí, Corregimiento Río Congo Arriba, Distrito de Chepigana	Darién	Panama	8.78938	-78.4515	797	2007-06-26
Centrolenidae	Espadarana	prosoblepon	CH 10211		Reserva Natural Privada Chucantí, Corregimiento Río Congo Arriba, Distrito de Chepigana	Darién	Panama	8.78938	-78.4515	797	2007-06-26
Centrolenidae	Espadarana	prosoblepon	CH 10212		Reserva Natural Privada Chucantí, Corregimiento Río Congo Arriba, Distrito de Chepigana	Darién	Panama	8.78938	-78.4515	797	2007-06-26
Centrolenidae	Espadarana	prosoblepon	MVUP 2387		Reserva Natural Privada Chucantí, Corregimiento Río Congo Arriba, Distrito de Chepigana	Darién	Panama	8.78938	-78.4515	760	2007-06-26
Centrolenidae	Hyalinobatrachium	vireovittatum	AJC 1624		Reserva Natural Privada Chucantí, Corregimiento Río Congo Arriba, Distrito de Chepigana	Darién	Panama	8.78938	-78.4515	760	2007-06-26
Craugastoridae	Craugastor	crassidigitus	CH 10192		Reserva Natural Privada Chucantí, Corregimiento Río Congo Arriba, Distrito de Chepigana	Darién	Panama	8.78938	-78.4515	797	2007-06-25
Craugastoridae	Craugastor	crassidigitus	CH 10194		Reserva Natural Privada Chucantí, Corregimiento Río Congo Arriba, Distrito de Chepigana	Darién	Panama	8.78938	-78.4515	797	2007-06-25
Craugastoridae	Craugastor	crassidigitus	CH 10530		Reserva Natural Privada Chucantí, Corregimiento Río Congo Arriba, Distrito de Chepigana	Darién	Panama	8.78938	-78.4515	797	2007-06-25
Craugastoridae	Craugastor	crassidigitus	CH 10543		Reserva Natural Privada Chucantí, Corregimiento Río Congo Arriba, Distrito de Chepigana	Darién	Panama	8.78938	-78.4515	797	2007-06-25
Craugastoridae	Craugastor	crassidigitus	MVUP 2385		Reserva Natural Privada Chucantí, Corregimiento Río Congo Arriba, Distrito de Chepigana	Darién	Panama	8.78938	-78.4515	797	2007-06-26
Craugastoridae	Craugastor	fitzingeri	AJC 1602		Reserva Natural Privada Chucantí, Corregimiento Río Congo Arriba, Distrito de Chepigana	Darién	Panama	8.78938	-78.4515	797	2007-06-25
Craugastoridae	Craugastor	raniformis	CH 10198		Reserva Natural Privada Chucantí, Corregimiento Río Congo Arriba, Distrito de Chepigana	Darién	Panama	8.78938	-78.4515	797	2007-06-25
Craugastoridae	Craugastor	raniformis	CH 10202		Reserva Natural Privada Chucantí, Corregimiento Río Congo Arriba, Distrito de Chepigana	Darién	Panama	8.78938	-78.4515	797	2007-06-26
Craugastoridae	Pristimantis	cruentus	CH 10215		Reserva Natural Privada Chucantí, Corregimiento Río Congo Arriba, Distrito de Chepigana	Darién	Panama	8.78938	-78.4515	760	2007-06-26
Craugastoridae	Pristimantis	ridens	CH 10220		Reserva Natural Privada Chucantí, Corregimiento Río Congo Arriba, Distrito de Chepigana	Darién	Panama	8.78938	-78.4515	797	2007-06-26
Dendrobatidae	Colostethus	aff. pratti	AJC 1606	Y	Reserva Natural Privada Chucantí, Corregimiento Río Congo Arriba, Distrito de Chepigana	Darién	Panama	8.78938	-78.4515	760	2007-06-26
Dendrobatidae	Colostethus	aff. pratti	CH 10216		Reserva Natural Privada Chucantí, Corregimiento Río Congo Arriba, Distrito de Chepigana	Darién	Panama	8.78938	-78.4515	797	2007-06-26
Dendrobatidae	Colostethus	aff. pratti	MVUP 2383		Reserva Natural Privada Chucantí, Corregimiento Río Congo Arriba, Distrito de Chepigana	Darién	Panama	8.78938	-78.4515	797	2007-06-25
Dendrobatidae	Dendrobates	auratus	AJC 1593		Reserva Natural Privada Chucantí, Corregimiento Río Congo Arriba, Distrito de Chepigana	Darién	Panama	8.78938	-78.4515	797	2007-06-25
Dendrobatidae	Dendrobates	auratus	CH 10138		Reserva Natural Privada Chucantí, Corregimiento Río Congo Arriba, Distrito de Chepigana	Darién	Panama	8.78938	-78.4515	797	2007-06-25
Dendrobatidae	Dendrobates	auratus	CH 10141		Reserva Natural Privada Chucantí, Corregimiento Río Congo Arriba, Distrito de Chepigana	Darién	Panama	8.78938	-78.4515	797	2007-06-25
Dendrobatidae	Dendrobates	auratus	CH 10159	Y	Reserva Natural Privada Chucantí, Corregimiento Río Congo Arriba, Distrito de Chepigana	Darién	Panama	8.78938	-78.4515	760	2007-06-26
Dendrobatidae	Dendrobates	auratus	CH 10188		Reserva Natural Privada Chucantí, Corregimiento Río Congo Arriba, Distrito de Chepigana	Darién	Panama	8.78938	-78.4515	797	2007-06-25
Dendrobatidae	Dendrobates	auratus	CH 10190		Reserva Natural Privada Chucantí, Corregimiento Río Congo Arriba, Distrito de Chepigana	Darién	Panama	8.78938	-78.4515	797	2007-06-25
Dendrobatidae	Silverstoneia	aff. nubicola	AJC 1588		Reserva Natural Privada Chucantí, Corregimiento Río Congo Arriba, Distrito de Chepigana	Darién	Panama	8.78938	-78.4515	797	2007-06-25
Dendrobatidae	Silverstoneia	aff. nubicola	CH 10160	Y	Reserva Natural Privada Chucantí, Corregimiento Río Congo Arriba, Distrito de Chepigana	Darién	Panama	8.78938	-78.4515	760	2007-06-27
Dendrobatidae	Silverstoneia	aff. nubicola	CH 10189		Reserva Natural Privada Chucantí, Corregimiento Río Congo Arriba, Distrito de Chepigana	Darién	Panama	8.78938	-78.4515	797	2007-06-25
Dendrobatidae	Silverstoneia	aff. nubicola	CH 10196		Reserva Natural Privada Chucantí, Corregimiento Río Congo Arriba, Distrito de Chepigana	Darién	Panama	8.78938	-78.4515	797	2007-06-25
Dendrobatidae	Silverstoneia	aff. nubicola	CH 10214		Reserva Natural Privada Chucantí, Corregimiento Río Congo Arriba, Distrito de Chepigana	Darién	Panama	8.78938	-78.4515	797	2007-06-26
Dendrobatidae	Silverstoneia	aff. nubicola	CH 10217		Reserva Natural Privada Chucantí, Corregimiento Río Congo Arriba, Distrito de Chepigana	Darién	Panama	8.78938	-78.4515	797	2007-06-26
Dendrobatidae	Silverstoneia	aff. nubicola	CH 10219		Reserva Natural Privada Chucantí, Corregimiento Río Congo Arriba, Distrito de Chepigana	Darién	Panama	8.78938	-78.4515	797	2007-06-26
Dendrobatidae	Silverstoneia	aff. nubicola	CH 10223		Reserva Natural Privada Chucantí, Corregimiento Río Congo Arriba, Distrito de Chepigana	Darién	Panama	8.78938	-78.4515	797	2007-06-27
Hylidae	Agalychnis	callidryas	CH 10193		Reserva Natural Privada Chucantí, Corregimiento Río Congo Arriba, Distrito de Chepigana	Darién	Panama	8.78938	-78.4515	797	2007-06-25
Hylidae	Agalychnis	callidryas	CH 10208		Reserva Natural Privada Chucantí, Corregimiento Río Congo Arriba, Distrito de Chepigana	Darién	Panama	8.78938	-78.4515	797	2007-06-26
Hylidae	Agalychnis	callidryas	CH 10213		Reserva Natural Privada Chucantí, Corregimiento Río Congo Arriba, Distrito de Chepigana	Darién	Panama	8.78938	-78.4515	797	2007-06-26
Hylidae	Smilisca	sila	CH 10191		Reserva Natural Privada Chucantí, Corregimiento Río Congo Arriba, Distrito de Chepigana	Darién	Panama	8.78938	-78.4515	797	2007-06-25
Hylidae	Smilisca	sila	CH 10195		Reserva Natural Privada Chucantí, Corregimiento Río Congo Arriba, Distrito de Chepigana	Darién	Panama	8.78938	-78.4515	797	2007-06-25
Hylidae	Smilisca	sila	CH 10204		Reserva Natural Privada Chucantí, Corregimiento Río Congo Arriba, Distrito de Chepigana	Darién	Panama	8.78938	-78.4515	797	2007-06-27
Hylidae	Smilisca	sila	CH 10206		Reserva Natural Privada Chucantí, Corregimiento Río Congo Arriba, Distrito de Chepigana	Darién	Panama	8.78938	-78.4515	797	2007-06-26
Hylidae	Smilisca	sila	CH 10209		Reserva Natural Privada Chucantí, Corregimiento Río Congo Arriba, Distrito de Chepigana	Darién	Panama	8.78938	-78.4515	797	2007-06-26
Hylidae	Smilisca	sila	CH 10210		Reserva Natural Privada Chucantí, Corregimiento Río Congo Arriba, Distrito de Chepigana	Darién	Panama	8.78938	-78.4515	797	2007-06-26
Hylidae	Smilisca	sila	CH 10218		Reserva Natural Privada Chucantí, Corregimiento Río Congo Arriba, Distrito de Chepigana	Darién	Panama	8.78938	-78.4515	797	2007-06-26
Hylidae	Smilisca	sila	CH 10538		Reserva Natural Privada Chucantí, Corregimiento Río Congo Arriba, Distrito de Chepigana	Darién	Panama	8.78938	-78.4515	797	2007-06-26
Hylidae	Smilisca	sila	MVUP 2386		Reserva Natural Privada Chucantí, Corregimiento Río Congo Arriba, Distrito de Chepigana	Darién	Panama	8.78938	-78.4515	797	2007-06-26
Leptodactylidae	Engystomops	pustulosus	CH 10203		Reserva Natural Privada Chucantí, Corregimiento Río Congo Arriba, Distrito de Chepigana	Darién	Panama	8.78938	-78.4515	797	2007-06-26
Bufonidae	Rhaebo	haematiticus	CH 10224		Tent camp, Reserva Natural Privada Chucantí, Corregimiento Río Congo Arriba, Distrito de Chepigana	Darién	Panama	8.7972	-78.4625	900-1240	2007-06-28
Bufonidae	Rhaebo	haematiticus	CH 10227		Tent camp, Reserva Natural Privada Chucantí, Corregimiento Río Congo Arriba, Distrito de Chepigana	Darién	Panama	8.7972	-78.4625	1240-1365	2007-06-28
Bufonidae	Rhaebo	haematiticus	CH 6269		Tent camp, Reserva Natural Privada Chucantí, Corregimiento Río Congo Arriba, Distrito de Chepigana	Darién	Panama	8.7972	-78.4625	1240	30Jun-1Jul-07
Bufonidae	Rhaebo	haematiticus	CH 6273		Tent camp, Reserva Natural Privada Chucantí, Corregimiento Río Congo Arriba, Distrito de Chepigana	Darién	Panama	8.7972	-78.4625	1240	2007-06-29
Bufonidae	Rhaebo	haematiticus	CH 6279		Tent camp, Reserva Natural Privada Chucantí, Corregimiento Río Congo Arriba, Distrito de Chepigana	Darién	Panama	8.7972	-78.4625	1240	30Jun-1Jul-07
Bufonidae	Rhaebo	haematiticus	CH 6292		Tent camp, Reserva Natural Privada Chucantí, Corregimiento Río Congo Arriba, Distrito de Chepigana	Darién	Panama	8.7972	-78.4625	1240	30Jun-1Jul-07
Craugastoridae	Craugastor	crassidigitus	CH 10542		Tent camp, Reserva Natural Privada Chucantí, Corregimiento Río Congo Arriba, Distrito de Chepigana	Darién	Panama	8.7972	-78.4625	1240-1365	2007-06-28
Craugastoridae	Pristimantis	aff. latidiscus	CH 6266		Tent camp, Reserva Natural Privada Chucantí, Corregimiento Río Congo Arriba, Distrito de Chepigana	Darién	Panama	8.7972	-78.4625	1240	2007-06-30
Craugastoridae	Pristimantis	aff. latidiscus	CH 6271		Tent camp, Reserva Natural Privada Chucantí, Corregimiento Río Congo Arriba, Distrito de Chepigana	Darién	Panama	8.7972	-78.4625	1240	30Jun-1Jul-07
Craugastoridae	Pristimantis	aff. latidiscus	CH 6272		Tent camp, Reserva Natural Privada Chucantí, Corregimiento Río Congo Arriba, Distrito de Chepigana	Darién	Panama	8.7972	-78.4625	1240	2007-06-29
Craugastoridae	Pristimantis	aff. latidiscus	CH 8306		Tent camp, Reserva Natural Privada Chucantí, Corregimiento Río Congo Arriba, Distrito de Chepigana	Darién	Panama	8.7972	-78.4625	1365	2007-06-28
Craugastoridae	Pristimantis	caryophyllaceus	CH 10225		Tent camp, Reserva Natural Privada Chucantí, Corregimiento Río Congo Arriba, Distrito de Chepigana	Darién	Panama	8.7972	-78.4625	1240	2007-06-28
Craugastoridae	Pristimantis	caryophyllaceus	CH 10226		Tent camp, Reserva Natural Privada Chucantí, Corregimiento Río Congo Arriba, Distrito de Chepigana	Darién	Panama	8.7972	-78.4625	1240-1365	2007-06-28
Craugastoridae	Pristimantis	caryophyllaceus	CH 10229		Tent camp, Reserva Natural Privada Chucantí, Corregimiento Río Congo Arriba, Distrito de Chepigana	Darién	Panama	8.7972	-78.4625	1240-1365	2007-06-28
Craugastoridae	Pristimantis	caryophyllaceus	CH 10231		Tent camp, Reserva Natural Privada Chucantí, Corregimiento Río Congo Arriba, Distrito de Chepigana	Darién	Panama	8.7972	-78.4625	1240-1365	2007-06-28
Craugastoridae	Pristimantis	caryophyllaceus	CH 10232		Tent camp, Reserva Natural Privada Chucantí, Corregimiento Río Congo Arriba, Distrito de Chepigana	Darién	Panama	8.7972	-78.4625	1240-1365	2007-06-28
Craugastoridae	Pristimantis	caryophyllaceus	CH 10236		Tent camp, Reserva Natural Privada Chucantí, Corregimiento Río Congo Arriba, Distrito de Chepigana	Darién	Panama	8.7972	-78.4625	1240-1365	2007-06-28
Craugastoridae	Pristimantis	caryophyllaceus	CH 10239		Tent camp, Reserva Natural Privada Chucantí, Corregimiento Río Congo Arriba, Distrito de Chepigana	Darién	Panama	8.7972	-78.4625	1240-1365	2007-06-28
Craugastoridae	Pristimantis	caryophyllaceus	CH 10242		Tent camp, Reserva Natural Privada Chucantí, Corregimiento Río Congo Arriba, Distrito de Chepigana	Darién	Panama	8.7972	-78.4625	1240	2007-06-28
Craugastoridae	Pristimantis	caryophyllaceus	CH 10534		Tent camp, Reserva Natural Privada Chucantí, Corregimiento Río Congo Arriba, Distrito de Chepigana	Darién	Panama	8.7972	-78.4625	1240-1365	2007-06-28
Craugastoridae	Pristimantis	caryophyllaceus	CH 10535		Tent camp, Reserva Natural Privada Chucantí, Corregimiento Río Congo Arriba, Distrito de Chepigana	Darién	Panama	8.7972	-78.4625	1240-1365	2007-06-28
Craugastoridae	Pristimantis	caryophyllaceus	CH 10540		Tent camp, Reserva Natural Privada Chucantí, Corregimiento Río Congo Arriba, Distrito de Chepigana	Darién	Panama	8.7972	-78.4625	1240-1365	2007-06-28
Craugastoridae	Pristimantis	caryophyllaceus	CH 6283		Tent camp, Reserva Natural Privada Chucantí, Corregimiento Río Congo Arriba, Distrito de Chepigana	Darién	Panama	8.7972	-78.4625	1240	2007-06-29
Craugastoridae	Pristimantis	caryophyllaceus	CH 6290		Tent camp, Reserva Natural Privada Chucantí, Corregimiento Río Congo Arriba, Distrito de Chepigana	Darién	Panama	8.7972	-78.4625	1240	2007-06-29
Craugastoridae	Pristimantis	caryophyllaceus	CH 6295		Tent camp, Reserva Natural Privada Chucantí, Corregimiento Río Congo Arriba, Distrito de Chepigana	Darién	Panama	8.7972	-78.4625	1240	30Jun-1Jul-07
Craugastoridae	Pristimantis	caryophyllaceus	CH 6296		Tent camp, Reserva Natural Privada Chucantí, Corregimiento Río Congo Arriba, Distrito de Chepigana	Darién	Panama	8.7972	-78.4625	1240	2007-06-30
Craugastoridae	Pristimantis	caryophyllaceus	CH 6299		Tent camp, Reserva Natural Privada Chucantí, Corregimiento Río Congo Arriba, Distrito de Chepigana	Darién	Panama	8.7972	-78.4625	1240	30Jun-1Jul-07
Craugastoridae	Pristimantis	caryophyllaceus	CH 6300		Tent camp, Reserva Natural Privada Chucantí, Corregimiento Río Congo Arriba, Distrito de Chepigana	Darién	Panama	8.7972	-78.4625	1240	2007-06-30
Craugastoridae	Pristimantis	caryophyllaceus	MVUP 2391		Tent camp, Reserva Natural Privada Chucantí, Corregimiento Río Congo Arriba, Distrito de Chepigana	Darién	Panama	8.7972	-78.4625	1240-1365	2007-06-28
Craugastoridae	Pristimantis	cruentus	AJC 1648		Tent camp, Reserva Natural Privada Chucantí, Corregimiento Río Congo Arriba, Distrito de Chepigana	Darién	Panama	8.7972	-78.4625	1240-1365	2007-06-28
Craugastoridae	Pristimantis	cruentus	AJC 1656		Tent camp, Reserva Natural Privada Chucantí, Corregimiento Río Congo Arriba, Distrito de Chepigana	Darién	Panama	8.7972	-78.4625	1240-1365	2007-06-28
Craugastoridae	Pristimantis	cruentus	AJC 1673		Tent camp, Reserva Natural Privada Chucantí, Corregimiento Río Congo Arriba, Distrito de Chepigana	Darién	Panama	8.7972	-78.4625	1240-1365	2007-06-28
Craugastoridae	Pristimantis	cruentus	AJC 1677		Tent camp, Reserva Natural Privada Chucantí, Corregimiento Río Congo Arriba, Distrito de Chepigana	Darién	Panama	8.7972	-78.4625	1240-1365	2007-06-28
Craugastoridae	Pristimantis	cruentus	CH 10230		Tent camp, Reserva Natural Privada Chucantí, Corregimiento Río Congo Arriba, Distrito de Chepigana	Darién	Panama	8.7972	-78.4625	1240-1365	2007-06-28
Craugastoridae	Pristimantis	cruentus	CH 10234		Tent camp, Reserva Natural Privada Chucantí, Corregimiento Río Congo Arriba, Distrito de Chepigana	Darién	Panama	8.7972	-78.4625	1240-1365	2007-06-28
Craugastoridae	Pristimantis	cruentus	CH 10235		Tent camp, Reserva Natural Privada Chucantí, Corregimiento Río Congo Arriba, Distrito de Chepigana	Darién	Panama	8.7972	-78.4625	1240-1365	2007-06-28
Craugastoridae	Pristimantis	cruentus	CH 10237		Tent camp, Reserva Natural Privada Chucantí, Corregimiento Río Congo Arriba, Distrito de Chepigana	Darién	Panama	8.7972	-78.4625	1240-1365	2007-06-28
Craugastoridae	Pristimantis	cruentus	CH 10240		Tent camp, Reserva Natural Privada Chucantí, Corregimiento Río Congo Arriba, Distrito de Chepigana	Darién	Panama	8.7972	-78.4625	1240-1365	2007-06-28
Craugastoridae	Pristimantis	cruentus	CH 10539		Tent camp, Reserva Natural Privada Chucantí, Corregimiento Río Congo Arriba, Distrito de Chepigana	Darién	Panama	8.7972	-78.4625	1240-1365	2007-06-28
Craugastoridae	Pristimantis	cruentus	CH 6261		Tent camp, Reserva Natural Privada Chucantí, Corregimiento Río Congo Arriba, Distrito de Chepigana	Darién	Panama	8.7972	-78.4625	1240	2007-06-29
Craugastoridae	Pristimantis	cruentus	CH 6264		Tent camp, Reserva Natural Privada Chucantí, Corregimiento Río Congo Arriba, Distrito de Chepigana	Darién	Panama	8.7972	-78.4625	1240	30Jun-1Jul-07
Craugastoridae	Pristimantis	cruentus	CH 6265		Tent camp, Reserva Natural Privada Chucantí, Corregimiento Río Congo Arriba, Distrito de Chepigana	Darién	Panama	8.7972	-78.4625	1240	30Jun-1Jul-07
Craugastoridae	Pristimantis	cruentus	CH 6275		Tent camp, Reserva Natural Privada Chucantí, Corregimiento Río Congo Arriba, Distrito de Chepigana	Darién	Panama	8.7972	-78.4625	1240	30Jun-1Jul-07
Craugastoridae	Pristimantis	cruentus	CH 6276		Tent camp, Reserva Natural Privada Chucantí, Corregimiento Río Congo Arriba, Distrito de Chepigana	Darién	Panama	8.7972	-78.4625	1240	2007-06-29
Craugastoridae	Pristimantis	cruentus	CH 6277		Tent camp, Reserva Natural Privada Chucantí, Corregimiento Río Congo Arriba, Distrito de Chepigana	Darién	Panama	8.7972	-78.4625	1240	2007-06-29
Craugastoridae	Pristimantis	cruentus	CH 6278		Tent camp, Reserva Natural Privada Chucantí, Corregimiento Río Congo Arriba, Distrito de Chepigana	Darién	Panama	8.7972	-78.4625	1240	2007-06-29
Craugastoridae	Pristimantis	cruentus	CH 6280		Tent camp, Reserva Natural Privada Chucantí, Corregimiento Río Congo Arriba, Distrito de Chepigana	Darién	Panama	8.7972	-78.4625	1240	2007-06-29
Craugastoridae	Pristimantis	cruentus	CH 6281		Tent camp, Reserva Natural Privada Chucantí, Corregimiento Río Congo Arriba, Distrito de Chepigana	Darién	Panama	8.7972	-78.4625	1240	2007-06-30
Craugastoridae	Pristimantis	cruentus	CH 6291		Tent camp, Reserva Natural Privada Chucantí, Corregimiento Río Congo Arriba, Distrito de Chepigana	Darién	Panama	8.7972	-78.4625	1240	2007-06-29
Craugastoridae	Pristimantis	cruentus	CH 6298		Tent camp, Reserva Natural Privada Chucantí, Corregimiento Río Congo Arriba, Distrito de Chepigana	Darién	Panama	8.7972	-78.4625	1240	30Jun-1Jul-07
Craugastoridae	Pristimantis	cruentus	CH 6301		Tent camp, Reserva Natural Privada Chucantí, Corregimiento Río Congo Arriba, Distrito de Chepigana	Darién	Panama	8.7972	-78.4625	1240	30Jun-1Jul-07
Craugastoridae	Pristimantis	cruentus	MVUP 2389		Tent camp, Reserva Natural Privada Chucantí, Corregimiento Río Congo Arriba, Distrito de Chepigana	Darién	Panama	8.7972	-78.4625	1240-1365	2007-06-28
Craugastoridae	Pristimantis	moro	CH 10241		Tent camp, Reserva Natural Privada Chucantí, Corregimiento Río Congo Arriba, Distrito de Chepigana	Darién	Panama	8.7972	-78.4625	1360	2007-06-28
Craugastoridae	Pristimantis	moro	CH 6260		Tent camp, Reserva Natural Privada Chucantí, Corregimiento Río Congo Arriba, Distrito de Chepigana	Darién	Panama	8.7972	-78.4625	1240	2007-06-29
Craugastoridae	Pristimantis	moro	CH 6262		Tent camp, Reserva Natural Privada Chucantí, Corregimiento Río Congo Arriba, Distrito de Chepigana	Darién	Panama	8.7972	-78.4625	1240	2007-06-30
Craugastoridae	Pristimantis	moro	CH 6263		Tent camp, Reserva Natural Privada Chucantí, Corregimiento Río Congo Arriba, Distrito de Chepigana	Darién	Panama	8.7972	-78.4625	1240	2007-06-30
Craugastoridae	Pristimantis	moro	CH 6267		Tent camp, Reserva Natural Privada Chucantí, Corregimiento Río Congo Arriba, Distrito de Chepigana	Darién	Panama	8.7972	-78.4625	1240	30Jun-1Jul-07
Craugastoridae	Pristimantis	moro	CH 6270		Tent camp, Reserva Natural Privada Chucantí, Corregimiento Río Congo Arriba, Distrito de Chepigana	Darién	Panama	8.7972	-78.4625	1240	2007-06-29
Craugastoridae	Pristimantis	moro	CH 6274		Tent camp, Reserva Natural Privada Chucantí, Corregimiento Río Congo Arriba, Distrito de Chepigana	Darién	Panama	8.7972	-78.4625	1240	30Jun-1Jul-07
Craugastoridae	Pristimantis	moro	CH 6286		Tent camp, Reserva Natural Privada Chucantí, Corregimiento Río Congo Arriba, Distrito de Chepigana	Darién	Panama	8.7972	-78.4625	1240	30Jun-1Jul-07
Craugastoridae	Pristimantis	moro	CH 6287		Tent camp, Reserva Natural Privada Chucantí, Corregimiento Río Congo Arriba, Distrito de Chepigana	Darién	Panama	8.7972	-78.4625	1240	2007-06-29
Craugastoridae	Pristimantis	moro	CH 6288		Tent camp, Reserva Natural Privada Chucantí, Corregimiento Río Congo Arriba, Distrito de Chepigana	Darién	Panama	8.7972	-78.4625	1240	30Jun-1Jul-07
Craugastoridae	Pristimantis	moro	MVUP 2390		Tent camp, Reserva Natural Privada Chucantí, Corregimiento Río Congo Arriba, Distrito de Chepigana	Darién	Panama	8.7972	-78.4625	1360	2007-06-28
Craugastoridae	Pristimantis	pardalis	CH 6284		Tent camp, Reserva Natural Privada Chucantí, Corregimiento Río Congo Arriba, Distrito de Chepigana	Darién	Panama	8.7972	-78.4625	1240	30Jun-1Jul-07
Dendrobatidae	Colostethus	aff. pratti	AJC 1657		Tent camp, Reserva Natural Privada Chucantí, Corregimiento Río Congo Arriba, Distrito de Chepigana	Darién	Panama	8.7972	-78.4625	1240	2007-06-28
Dendrobatidae	Colostethus	aff. pratti	CH 10162	Y	Tent camp, Reserva Natural Privada Chucantí, Corregimiento Río Congo Arriba, Distrito de Chepigana	Darién	Panama	8.7972	-78.4625	1240	2007-06-29
Dendrobatidae	Colostethus	aff. pratti	CH 10233		Tent camp, Reserva Natural Privada Chucantí, Corregimiento Río Congo Arriba, Distrito de Chepigana	Darién	Panama	8.7972	-78.4625	1240-1365	2007-06-28
Dendrobatidae	Colostethus	aff. pratti	CH 6289		Tent camp, Reserva Natural Privada Chucantí, Corregimiento Río Congo Arriba, Distrito de Chepigana	Darién	Panama	8.7972	-78.4625	1240	2007-06-30
Dendrobatidae	Silverstoneia	aff. nubicola	CH 10161	Y	Tent camp, Reserva Natural Privada Chucantí, Corregimiento Río Congo Arriba, Distrito de Chepigana	Darién	Panama	8.7972	-78.4625	1240	2007-06-29
Dendrobatidae	Silverstoneia	aff. nubicola	CH 10228		Tent camp, Reserva Natural Privada Chucantí, Corregimiento Río Congo Arriba, Distrito de Chepigana	Darién	Panama	8.7972	-78.4625	1200	2007-06-28
Dendrobatidae	Silverstoneia	aff. nubicola	CH 10238		Tent camp, Reserva Natural Privada Chucantí, Corregimiento Río Congo Arriba, Distrito de Chepigana	Darién	Panama	8.7972	-78.4625	1240	2007-06-28
Dendrobatidae	Silverstoneia	aff. nubicola	CH 6268		Tent camp, Reserva Natural Privada Chucantí, Corregimiento Río Congo Arriba, Distrito de Chepigana	Darién	Panama	8.7972	-78.4625	1240	2007-06-30
Dendrobatidae	Silverstoneia	aff. nubicola	CH 6294		Tent camp, Reserva Natural Privada Chucantí, Corregimiento Río Congo Arriba, Distrito de Chepigana	Darién	Panama	8.7972	-78.4625	1240	2007-06-30
Eleutherodactylidae	Diasporus	majeensis	CH 6297		Tent camp, Reserva Natural Privada Chucantí, Corregimiento Río Congo Arriba, Distrito de Chepigana	Darién	Panama	8.7972	-78.4625	1240	2007-06-29
Plethodontidae	Oedipina	complex	CH 6293		Tent camp, Reserva Natural Privada Chucantí, Corregimiento Río Congo Arriba, Distrito de Chepigana	Darién	Panama	8.7972	-78.4625	1240	30Jun-1Jul-07
